# Supplementary material for: Lectin affinity-based glycoproteome analysis of the developing xylem in poplar
Source: For Res (Fayettev). 2022 Oct 27;2:13. doi: 10.48130/FR-2022-0013 (PMC11524310; doi:10.48130/FR-2022-0013)
Supplement: Supplementary file 1 — Supplementary data to this article can be found online. [file FR-2022-0013-S1.zip]

Archive with 5 entries (5 files):
- 10.48130_FR-2022-0013-Suppl-FigureS2.tif
- 10.48130_FR-2022-0013-Suppl-TableS1.xlsx
- 10.48130_FR-2022-0013-Suppl-TableS2.xls
- 10.48130_FR-2022-0013-Suppl-TableS3.xls
- 10.48130_FR-2022-0013-Suppl-FigureS1.tif
