# Supplementary material for: Lectin affinity-based glycoproteome analysis of the developing xylem in poplar
Source: For Res (Fayettev). 2022 Oct 27;2:13. doi: 10.48130/FR-2022-0013 (PMC11524310; doi:10.48130/FR-2022-0013)
Supplement: Supplementary file 1 — Supplementary data to this article can be found online. [file FR-2022-0013-S1.zip › 10.48130_FR-2022-0013-Suppl-TableS1.xlsx]

## Sheet: Sheet1
Supplementary Table S1. The single spot in 2D gels was identified to contain more than a protein.
Protein name(a)	Gi Number(b)	Plant Species(c)	Phytozome accession No.(d)	Spot No.(e)	QM(f)	Peptides (g)	Score(h)	Cov (%)(i)	Signal peptide(j)
Proteins acting on polysaccharides (47)									Yes
GH3 Beta-xylosidase	222845455	Populus trichocarpa	Potri.001G206800	37	9	R.QGIVLLK.N(769.5087) R.YHFNAVVTK.Q(1077.5660) R.AVSNNFATLMR.L(1222.6192) K.NTAGSLPLSPTAIK.N(1368.7685) K.HYTAYDLDNWK.G(1424.6466) R.GQETPGEDPLLSSK.Y(1456.7151) K.QDMDDTFQPPFK.S(1467.6399) R.LPMTWYPQSYVDK.V(1626.7864) R.AMYNVGLAGLTFWSPNINIFR.D(2383.2521)	432	16	Yes
GH3 Beta-xylosidase	222846715	Populus trichocarpa	Potri.001G089100	69	6	R.QGIVLLK.N(769.5087) R.VSLLLPGK.Q(825.5365) K.TLALEAAR.Q(843.4848) R.AQSLISHLTLQEK.I(1466.8202) K.ALAEIIFGEYNPGGR.L(1466.8202) K.KPVILVLTGGGPLDVSFAK.G(1910.1535)	188	10	Yes
GH3 Beta-xylosidase	222861083	Populus trichocarpa	Potri.014G122200	49	6	R.QGIVLLK.N(769.5087) R.TGLLLPGR.Q(825.5112) K.SLSVVDGSGIR.R(1088.5876) R.GQETPGEDPVVVGK.Y(1410.7093) R.IPMGEHSLHIGDVK.H(1531.7943) R.QGCADVACVSDQQFSAAIDAAR.Q(2224.9867)	285	11	Yes
GH3 Beta-xylosidase	222844484	Populus trichocarpa	Potri.002G197200	125	1	R.QGIVLLK.N(769.5087)	76	1	Yes
GH3 Beta-glucosidase	222852772	Populus trichocarpa	Potri.007G114300	161	1	R.YAVNYVR.G(883.4552)	48	1	Yes
GH5 Mannan endo-1,4-beta-mannosidase	222855167	Populus trichocarpa	Potri.006G109900	109	2	K.SPSTSNIISLHSTR.V(1498.7875) K.LQSWITDMAVYVK.S(1552.8125)	86	6	Yes
GH16 Xyloglucan endo-transglycosylase	118481141	Populus trichocarpa	Potri.003G159700	32	6	R.KPVDVAFGR.N(987.5547) K.FPFNQPMK.I(1007.4944) K.EFQDLDALQYR.R(1396.6760) R.NYVPTWAFDHIK.Y(1489.7432) K.IYSSLWNADDWATR.G(1696.8072) R.TGQPYILQTNVFTGGK.G(1722.9114)	483	26	Yes
GH16 Xyloglucan endo-transglycosylase	124109187	Populus trichocarpa	Potri.001G071000	40	6	K.FPFNQPMK.I(1007.4944) R.IYLWFDPTIR.Y(1322.7116) K.EFQDLDALQYR.R(1396.6760) R.NYVPTWAFDHIK.Y(1489.7483) K.IYSSLWNADDWATR.G(1696.8072) R.TGQPYILQTNVFTGGK.G(1722.9114)	414	28	Yes
GH16 Xyloglucan endo-transglycosylase	222857312	Populus trichocarpa	Potri.013G005700	65	2	R.IIFSVDGTPIR.E(1216.6899) R.IYSSLWNADDWATR.G(1696.8072)	203	9	Yes
GH17 Glucan endo-1,3-beta-glucosidase	222850378	Populus trichocarpa	Potri.009G076500	108	3	R.FPVELR.T(759.4307) K.TMTELLTFLTK.H(1312.7130) R.NPPIETYIFSLLDEDQR.S2049.0289)	86	8	Yes
GH17 Glucan endo-1,3-beta-glucosidase	222858075	Populus trichocarpa	Potri.013G059700	3	12	R.HWGIFR.Y(814.4269) R.NVQYLPAK.W(931.5156) R.FYNGLIPR.L(978.5331) K.SIAPGNFER.H(989.4967) R.YNFNGGITIK.Y(1125.5873) K.LSPETVVQMLK.D(1243.6914) K.FPLDLSGQNQNK.F(1359.6867) R.NIQNALNDAGVGDSIK.A(1627.8277) K.AAGHGDMPIVVGEVGWPTDGDK.N(2207.0502) K.GTGIQYTNVFDANFDTLVSALK.A(2373.2184) K.ATVPLNADVYGSPDDQAYPSSGR.F(2379.1405) R.GTPLRPGYIEVYLFGLLDEDAK.S(2465.3045)	1333	39	Yes
GH17 Glucan endo-1,3-beta-glucosidase	222862285	Populus trichocarpa	Potri.019G032900	6	10	R.HWGIFR.Y(814.4269) R.FYNGLLPR.L(978.5331) K.SIAPGNFER.H(989.4967) K.YVAVGNEPFLK.S(1235.6614) K.FPMDLSGQVANK.W(1321.6455) R.KLPPETVVQMLK.D(1381.8104) K.WLVGAQNVQYLPSK.W(1601.8705) R.NIQNALNDAGVGDSIK.A(1627.8277) R.GTGIQYTNVFDANFDTLVSALK.A(2373.2184) R.GTPLRPGYIEVYLFGLLDEDAK.S(2465.3124)	1131	29	Yes
GH17 Glucan endo-1,3-beta-glucosidase	222873604	Populus trichocarpa	Potri.018G150400	20	7	K.AGLGNLIK.V(784.4842) K.SIDPGNFER.H(1033.4869) K.LFDADYDTLK.V(1199.5777) R.ADIHDLMLTIVK.F(1367.7549) R.HWGIFTFDGIPK.Y(1416.7287) R.TTFPALQNVQSALIK.A(1629.9264) K.TGIEVMVGIPNDLLASLAGSMK.A(2215.1449)	671	20	Yes
GH 27 Alpha-galactosidase	222862356	Populus trichocarpa	Potri.019G056700	132	1	R.IVVALWNR.C(969.5808)	64	2	Yes
GH28 polygalacturonase-like	222843096	Populus trichocarpa	Potri.002G162400	35	5	R.LEGIAGDPFK.E(1045.5500) R.AEDITAIHTESGVR.I(1497.7462) K.NYDPNALPLIQGINYR.D(1859.9724 ) R.AHSASLTDFGGVGDGTTSNTK.A(2021.9432) K.DAIDHLSQFSSDGGSQLFVPAGK.W(2375.1834)	446	20	Yes
GH28 polygalacturonase	222863392	Populus trichocarpa	Potri.010G005500	78	3	K.VGYDAISLK.S(964.5270) K.GGAQLYVPPGK.W(1085.5918) K.TLNTLAFQNAIFYLK.S(1755.9812)	167	9	Yes
GH28 polygalacturonase	222838571	Populus trichocarpa	Potri.008G211500	79	3	K.GGAQLYVPPGK.W(1085.5918) R.IEVGYDAISLK.S(1206.6574) K.TLNTLAFQNAIFYLK.S(1755.9812)	160	10	Yes
GH28 polygalacturonase	222861707	Populus trichocarpa	Potri.014G112100	85	2	R.ITIDDVTGQNVK.Y(1301.6897) K.AFQNAIFYLNSFADK.G(1747.8670)	134	7	No
GH28 polygalacturonase	222837934	Populus trichocarpa	Potri.003G131700	90	1	R.AEDITAIDSESGVR.I(1461.7052)	125	3	Yes
GH28 polygalacturonase	222860156	Populus trichocarpa	Potri.011G159000	110	2	R.ISEIMYR.N(910.4620) K.VVLDTALIR.E(998.6183)	84	4	Yes
GH28 polygalacturonase	222843280	Populus trichocarpa	Potri.002G186900	138	2	K.TAISFTGR.Y(851.4536) K.AFQNAIFYLNSFADK.G(1747.8670)	60	6	Yes
GH28 polygalacturonase	222867323	Populus trichocarpa	Potri.016G051200	154	2	R.GLGLQIR.D(755.4687) R.YYDPSWWGR.A(1228.5378)	53	4	Yes
GH 31 Glucan 1,3-alpha-glucosidase	222853440	Populus trichocarpa	Potri.007G100000	47	10	R.AFFPGSQR.Y(908.4543) R.IILLGYSPGPK.N(1156.6943) R.HDPFEIYIR.D(1188.5987) R.GGGNDRPFVLSR.A(1273.6585) R.GGGNDRPFVLSR.A(1273.6585) K.LTSINLAPSSSSK.S(1303.7085) K.SYEFLQGAYIHR.R(1482.7433) R.KPAVQVSDDWTIK.I(1485.7926) R.FQVPDVVLPEFESNK.L(1746.9054) K.LISLNSHQLFDFEQLR.V(1959.0348)	287	13	Yes
GH 31 Glucan 1,3-alpha-glucosidase	222856503	Populus trichocarpa	Potri.005G069000	101	4	R.AFFPGSQR.Y(908.4543) R.GGGNDRPFVLSR.A(1273.6585) K.LTSINLAPSSSSK.S(1303.7085) K.LISLNSHQLFDFEQLR.V(1959.0348)	97	6	No
GH32 beta-fructofuranosidase	222868827	Populus trichocarpa	Potri.015G127100	163	2	K.GWASVQTIPR.K(1113.5975) R.VLVDHSIVESFAQGGR.R(1712.8961)	46	5	Yes
GH38 alpha-mannosidase	222843486	Populus trichocarpa	Potri.002G238200	17	14	K.DEFGQLPR.V(960.4703) R.QHVAADYALR.L(1142.5880) K.NLEVVWQGSK.S(1158.6093) K.FIHYVNQDGR.V(1247.6112) K.EITTQITTTIK.S(1247.7047) K.LVVELAPMEIR.T(1268.7246) R.LAHLYETGEDK.D(1274.6230) K.YIKDEFGQLPR.V(1364.7168) K.SLLVVVYNPLGWK.R(1486.8683) K.SLGSTSQIFTGIFPR.H(1609.8662) R.VNALYSTPSIYTDLK.H(1683.8858) K.IVEVTELSLSANQER.T(1686.8969) R.SVGGSSLVDGQIELMLHR.R(1897.0009) R.GPLLDEVHQQLNSWISQVTR.V(2319.2149)	859	19	Yes
GH38 alpha-mannosidase	222861848	Populus trichocarpa	Potri.014G143600	29	10	K.EFSVLVDR.A(963.5072) R.LSIGYTEAEK.L(1109.5666) K.TGDFFPYADR.A(1187.5309) K.LIHYVNMDGR.V(1232.6021) K.LVVELAPMEIR.T(1268.7246) K.AAEMSLSANQER.A(1305.6065) R.VNALYSTPSIYTDAK.H(1641.8391) R.EIVSQIIPIADAFVGLR.N(1840.0647) R.ALGGSSLVDGQIELMLHR.R(1895.0117) R.GPNTDSLADSLAIAQHHDAVTGTEK.Q(2547.2424)	521	15	Yes
GH38 alpha-mannosidase	222859443	Populus trichocarpa	Potri.012G106500	41	5	K.FIHYVNQDGR.V(1247.6112) K.ITETSLSANQER.V(1347.6718) K.FIYVEQAFFQR.W(1446.7431) R.VNALYSTPSIYTDAK.Y(1641.8391) R.SVGGSSIVDGQLELMLHR.R(1896.9812)	374	7	Yes
GH38 alpha-mannosidase (175aa)	222859442	Populus trichocarpa	Potri.012G106400	159	1	R.LAHLYEIGEDK.D(1286.6672)	50	7	Yes
GH51 Alpha-L-arabinofuranosidase	222853916	Populus trichocarpa	Potri.006G029900	50	2	K.AFVSEYAVTGK.D(1170.5921) K.DAGTGSLLAALAEAGFLIGLEK.N(2116.1416)	269	5	Yes
GH127 Beta-L-arabinofuranosidase	222845043	Populus trichocarpa	Potri.001G018200	81	5	R.VTFTFSPNK.G(1039.5378) K.LSLQLPISLR.T(1138.7112) R.NVITNFSVER.H(1177.6168) R.NFLLAPLHSLR.D(1279.7470) K.VDPVVSSDPYLR.V(1345.6982)	154	7	Yes
Alpha-fucosidase	222863630	Populus trichocarpa	Potri.010G047900	82	3	K.AYVPDVLDQFK.N(1293.6714) K.NIVSYIYGQGGR.N(1325.6821) R.IVDGSFSDPPVPLK.M(1469.7898)	151	11	Yes
Xylose isomerase	222865922	Populus trichocarpa	Potri.T093900	12	13	K.YGLIGEFK.L(925.4952) R.ANFEFLEK.I(996.4959) R.KYGLIGEFK.L(1053.5908) K.NLDEVVALAK.E(1070.6021) K.LIQDGSLAELVR.K(1312.7411) K.WYNAEEEILGK.K(1350.6529) R.NGGLAPGGFNFDAK.L(1363.6598) K.QELAEMIFQSAL(1378.6980) R.DIAPDGETLEESNK.N(1516.6994) R.EGYQSLLNTDMER.E(1554.7104) K.IRPLWGTAQLFMHPR.Y(1821.9928) K.AMEVTHDLGGENYVFWGGR.E(2152.9777) R.ESTEVEDIFLAHISGMDTLAR.G(2349.1386)	998	37	Yes
Pectinesterase	222861105	Populus trichocarpa	Potri.014G127000	48	2	R.LPMSGQFNAITAQGR.T(1605.8060) K.SVLPVQSTNVYDSAR.L(1634.8374)	285	6	Yes
Pectinesterase	222844452	Populus trichocarpa	Potri.002G202600	53	1	R.LPMSGQFNAITAQGR.K(1605.8060)	263	3	Yes
Pectin lyase	118488323	Populus trichocarpa	Potri.003G175900	128	2	R.YNAPANPFAK.E(1091.5444) R.HAVIQDAPLWIVFK.R(1635.9210)	71	6	Yes
Acetylglucosaminyl transferase	222845138	Populus trichocarpa	Potri.001G068100	160	2	R.STLVQTFGQR.N(1135.6051) R.ISGSAGDVLDDDPVGR.L(1571.7551)	48	7	Yes
Glycopeptide N-glycosidase	222859921	Populus trichocarpa	Potri.011G109700	52	7	K.IVLEWK.A(786.4670) R.YYSLLVK.N(884.5049) K.IPQNVYR.A(888.4845) K.FTDNVSFR.K(984.4711) K.ADLILPISR.N(996.6003) R.ATGIVWTVR.K(1001.5700) R.IFGVWLGGVELLR.S(1457.8384)	268	11	Yes
Glucosidase II beta subunit	222872983	Populus trichocarpa	Potri.006G061600	126	1	K.TPDELLEELK.D(1185.6222)	74	4	Yes
Fasciclin-like arabinogalactan protein	222861509	Populus trichocarpa	Potri.014G071700	99	2	K.TFASLLQTSGVIK.T(1363.7776) K.GLTIFAPNDEAFK.A(1421.7287)	99	7	Yes
Fasciclin-like arabinogalactan protein	47717933	Populus tremula x Populus alba	Potri.015G129400	102	2	K.GGQFSVFIR.L(1009.5412) K.SGTLNSLSDQEK.A(1277.6173)	96	10	Yes
Fasciclin-like arabinogalactan protein	118482997	Populus trichocarpa	Potri.012G127900	111	2	K.GGQFSVFIR.L(1009.5412) K.SGTLNSLNDQEK.A(1304.6277)	84	10	Yes
Non-classical arabinogalactan protein	118482413	Populus trichocarpa	Potri.002G093100	113	1	R.VILTSYNGLVSTTR.Y(1522.8467)	82	10	Yes
Non-classical arabinogalactan protein	118481929	Populus trichocarpa	Potri.004G044700	123	1	K.APGTITNYGVHK.C(1256.6599)	79	6	Yes
COBRA-like protein	118485798	Populus trichocarpa	Potri.010G001100	58	5	R.TAMSVAWSALK.H(1163.6078) R.SQISPPQNWK.I(1183.6045) R.RPTIVDLPPTK.A(1235.7309) K.STSAFQLQVFK.M(1254.6692) R.ITLFNWQETSFPDWFAAVQLDK.A(2655.3524)	232	12	Yes
COBRA-like protein （茎）	118488472	Populus trichocarpa	Potri.015G060100	83	4	K.QGWAFPR.K(860.4321) K.VAVTNFNYR.M(1082.5564) K.VVPSTVFLTPDR.R(1329.7345) R.HIISPGWTLSWSWAK.K(1767.9054)	145	11	Yes
COBRA-like protein	118482010	Populus trichocarpa	Potri.015G060000	158	1	K.VTVTNFNYR.M(1112.5678)	50	2
Oxido-reductases (43)									Yes
Multicopper oxidase, SKU5-like protein	222871142	Populus trichocarpa	Potri.001G120300	8	13	K.TFSMNQAR.S(953.4411) R.ASGGFGSFVINNR.A(1324.6605) K.DLGMPDGVLINGK.G(1327.6908) R.VTGVAILHYTNSK.G(1401.7677) K.LDFPETPLTGPPK.M(1410.7540) K.GPLPEAPNDEFDK.T(1427.6661) R.VHNVGTSTSLNFR.I(1430.7266) R.ATLSGISFVNPTTPIR.L(1672.9148) K.LDENLLMHWSGIQQR.R(1854.9333) R.TENLDSWYLGQETYIR.I(1986.9546) K.DQIGSFFYFPTLHMQR.A(2001.9625) R.AIIPIPFDTPHGDIVILIGDWYK.R(2592.4215) R.STVQAYPGAWTAILVSLDNVGVWNLR.T(2829.…	1097	36	Yes
Multicopper oxidase, SKU5-like protein	222840952	Populus trichocarpa	Potri.003G112700	14	12	K.TFSMNQAR.S(953.4411) K.DLGMPDGVLINGK.G(1327.6908) R.ASGGFGSFIINNR.A(1338.6769) R.VTGVGILHYTNSK.G(1387.7563) K.LDFPNKPLTGSSK.M(1402.7528) K.GPLPDAPNDEFDK.T(1413.6500)R.VHNVGTSTSLNFR.I(1430.7343) R.ATLSGISFVNPATPIR.L (1642.9187) K.LDDNLLIHWSGIQQR.R(1806.9640) R.TENLDSWYLGQETYVR.I(1972.9370) R.AIIPIPFDTPHGDIVILIGDWYK.R(2592.4215) R.STVQVYPGAWTAILVSLDNVGVWNLR.T(2857.5439)	944	34	Yes
Multicopper oxidase,SKS1-like protein	222859558	Populus trichocarpa	Potri.012G126400	57	5	K.DLGMPDGVLINGK.G(1327.6908) R.WYLGQETYMR.I(1345.6254) K.VSGVGILHYSNSK.G(1359.7219) R.VHNVGTSTSLNFR.I (1430.7343) R.STVEVYPGGWTAVLASLDNAGVWNLR.V(2774.4334)	232	14	Yes
Multicopper oxidase,SKS1-like protein	222868828	Populus trichocarpa	Potri.015G127200	77	3	K.DLGMPDGVLINGK.G(1327.6908) R.VHNVGTSTSLNFR.I(1430.7343) K.DQIGSFFYYPSLNLQR.A(1946.9728)	167	8	Yes
Multicopper oxidase,SKS4-like protein	118487967	Populus trichocarpa	Potri.004G010100	70	1	R.QYLGQQFYLR.V(1314.6781)	182	2	Yes
Multicopper oxidases	222857214	Populus trichocarpa	Potri.005G247700	9	10	K.LADYFK.I(755.3875)K.AAGGFGGIR.I(804.4251) R.TEFWAR.Q(808.3895) R.DEYPIPK.N(860.4305) R.VYTDSTSLR.D(521.2645) R.NGYSLTVEQGK.T(1460.7829) R.YGVNSVSFIAPDTPMK.L(1724.8562) R.VYTDSTSLRDEYPIPK.N(1882.9509) K.DQIGSFYYFPSLGFHK.A(1904.9334)K.AWTAIYIPLDNVGMWNLR.T(2132.1151)	1031	30	Yes
Multicopper oxidase	222842395	Populus trichocarpa	Potri.002G013700	13	14	K.IADYFK.I(755.3875) K.AAGGFGGIR.I(804.4251) R.TEFWAR.Q(808.3895) R.DEFPIPK.N(844.4370) R.VYTDSTSLR.D(1040.5145) R.NGYYLTVEQGK.T(1270.6254) K.LPFPDGILINGR.G(1310.7437) R.QYLGQQFYLR.V(1314.6781) R.KLPFPDGILINGR.G(1438.8415) R.ISNVGLQNSLNFR.I(1460.7829) R.YGVNSVSFIAPDTPMK.I(1724.8562) R.VYTDSTSLRDEFPIPK.N(1866.9564) K.DQIGSFYYFPSLGFHK.A(1904.9334) K.AWTAIYIPLDNVGMWNLR.T(2148.0997)	997	27	Yes
Multicopper oxidases	222853065	Populus trichocarpa	Potri.007G038300	18	10	R.SALWER.Q(760.3854) K.TLQAYLDSGK.T(1094.5655) R.VSYINSDTPLK.L(1235.6456) R.SMYNLVDALTR.H(1297.6482) R.QYLGQQFYLR.V(1314.6781) R.AAGGYGAINIYERPR.I(1606.8330) K.DQIGSFTYFPSTLLHR.A(1880.9679) K.LLDVPQQVILINGQFPGPR.L(2103.2133) R.TPASGPLPAAPSYGYHGSMMQAR.T(2346.1111) R.IPIPFPVPDGDFTLLIGDWYK.T(2402.2879)	844	29	Yes
Multicopper oxidase	118488761	Populus trichocarpa	Potri.001G219300	28	9	R.IVLLNTQNK.M(1041.6209) K.LPLSPPPVTPR.W(1172.6993) R.AGDIVHVQLTNK.L(1293.7119) R.NTAVIFPYGWTALR.F(1607.8618) K.LHTEGVVIHWHGIR.Q(1652.8987) R.AGTYFYHGHYGMQR.S(1686.7432) R.SAGLYGSMIVDVAEGEK.E(1724.8463) R.IASTTALASLNLAIGNHK.M(1794.0188) R.GREPHTPQALTILNYK.T(1836.9957)	526	26	Yes
Multicopper oxidases	222849177	Populus trichocarpa	Potri.004G180500	34	12	K.IADYFK.I(755.3875) K.AAGGFGGIR.I(804.4251) R.TEFWAR.Q(808.3895) R.DEYPIPK.N(860.4305) R.VYSPVESPR.D(1032.5278) R.VGSMPDYPTGK.K(1150.5406) R.QYLGQQFYMR.V(1348.6395) R.ISNVGLQHSLNFR.I(1483.8015) K.MYLDTSVMGADFR.A(1520.6793) K.ILTTTAILHYSNSAK.K(1631.9012) R.YAVNSVSFVPADTPLK.I(1706.9217) K.DQIGSFYYYPSLAFHK.A(1934.9505)	470	26	Yes
Multicopper oxidases	222843342	Populus trichocarpa	Potri.002G227600	67	2	R.QYLGQQFYLR.V(1314.6781) K.DQIGSYFYFPSLGMHK.A(1904.9054)	194	6	Yes
Multicopper oxidase	222855045	Populus trichocarpa	Potri.006G087500	84	4	K.FNLVDPAER.N(1059.5405) K.LPPPPSDLPK.C(1059.6014) K.SIVTVNGQIPGPR.I(1336.7538) R.NTVGVPSGGWVAIR.F(1411.7673)	142	9	Yes
Multicopper oxidases	222844867	Populus trichocarpa	Potri.001G000600	95	1	R.AAGGFGGLR.I(804.4251)	109	2	Yes
Multicopper oxidase	222849246	Populus trichocarpa	Potri.009G159700	145	4	R.IILLNTQNK.M(1055.6399) K.FPLSPPPVTPR.W(1206.6852) K.LHTEGVVIHWHGIR.Q(1652.8987) R.AGTYFYHGHYGMQR.S(1686.7432)	56	9	Yes
laccase	222852007	Populus trichocarpa	Potri.010G183500	5	6	R.SLFQPVAGTK.L(1046.5797) K.FNLVDPPLR.N(1069.5937) R.ATVYGALIVHPK.E(1267.7358) R.NTVAVPVNGWAVIR.F(1494.8398) R.IQGVFTTDFPANPPR.K(1658.8523) R.ETAILLGEWWNANPIDVVR.E(2195.1756)	1201	16	Yes
Laccase	222852006	Populus trichocarpa	Potri.008G073700	7	9	K.ASLLQAYK.Q(892.5052) K.FNLVDPPMR.N(1087.5512) R.EGSSYPFSKPK.R(1225.6043) R.ATVYGALIIHPR.E(1309.7610) R.NTVAVPVNGWAVIR.F(1494.8398) K.DTTIVPIDSGETNLLR.V(1742.9164) K.IPGVFTTDFPAKPQVK.F(1743.9695) R.VINAALNQPLFFTIANHK.F(2010.1268) R.ETPILLGEWWDTNPIDVVR.E(2252.1639)	1113	23
Laccase	222864170	Populus trichocarpa	Potri.010G183500	10	5	K.FNLVDPPLR.N(1069.5937) R.ATVYGALIIHPK.E(1281.7553) R.NTVAVPVNGWAVIR.F(1494.8398) R.IQGVFTTDFPANPPR.K(1658.8523) R.ETAILLGEWWNANPIDVVR.E(2195.1756)	1006	13	Yes
Laccase	222864171	Populus trichocarpa	Potri.010G183600	25	5	R.SLFQPVR.G(845.4790) K.FNLVDPPMR.N(544.7829) R.ATVYGALIIHPR.E(1309.7610) K.VPGIYTTDFPAKPPVK.F(1728.9528) R.VINAALNQPLFFTIANHK.F(2010.1268)	639	13	Yes
Laccase	222854184	Populus trichocarpa	Potri.006G096900	104	3	R.FPGPTLYAR.E(1020.5450) K.ESLLPPPSDLPK.C(1291.7107) R.NTIGVPSGGWVAIR.F(1425.7829)	95	7	Yes
Laccase	222849832	Populus trichocarpa	Potri.009G034500	122	3	K.LPPPPSDLPK.C(1059.6014) K.NFNLVDPVER.N(1201.6157) R.NTVGVPSGGWVAIR.F(1411.7673)	79	7	Yes
Laccase	222850532	Populus trichocarpa	Potri.009G042500	131	1	K.FNLVDPVER.N(1087.5512)	65	2	Yes
Laccase	222846554	Populus trichocarpa	Potri.001G054600	133	1	R.NTVGVPSGGWVAIR.F(1411.7673)	64	3	No
Laccase	3805960	Populus trichocarpa	Potri.010G193100	164	1	K.FPGPTIYAR.E(1020.5450)	46	2	Yes
peroxidase	115345276	Populus alba	Potri.003G214700	30	5	R.SVLTNLDR.T(916.5012) R.GFDVVDNMK.A(1023.4745) R.GVLVQALQTDPR.I(1295.7239) R.LAGGPSWTVPLGR.R(1309.7208) R.MGNISPLTGTDGEIR.L(1559.7724)	514	21	Yes
Peroxidase	118487605	Populus trichocarpa	Potri.005G195600	151	3	K.VLTGNQGEIR.A(1085.5888) R.LYPTQDPTMDK.T(1307.6156) R.DSVYLSGGPDYNVPLGR.R(1807.9009)	55	12	Yes
FAD-Berberine enzyme 545aa	222860154	Populus trichocarpa	Potri.011G158700	43	7	K.HINWIR.K(837.4643) R.QAYVNYR.D(912.4482) K.LDEDLFIR.V(1019.5334) K.TGFPELGLTR.K(1089.5893) K.YGLGADNVIDAR.V(1262.6322) K.ISESSIPFPHR.K(1268.6610) R.TVTTSYNALFLGDASR.L(1714.8685)	323	15	Yes
FAD-Berberine enzyme	222846288	Populus trichocarpa	Potri.001G462800	45	5	R.QAYVNYR.D(912.4482) K.LDEDLFIR.V(1019.5334) R.VIIQAADGATK.G(1085.6136) K.YGLGADNVIDAR.I(1262.6322) R.AMGEDLFWAIR.G(1307.6473)	298	10	Yes
FAD-Berberine enzyme	222833370	Populus trichocarpa	Potri.006G128900	62	3	K.LDEDLFIR.V(1019.5334) K.AMGEDLFWAIR.G(1307.6473) R.KAMGEDLFWAIR.G(1435.7005)	223	5	Yes
FAD-Berberine enzyme	222872123	Populus trichocarpa	Potri.011G159600	73	2	K.AMGEDLFWAIR.G(1307.6473) R.KAMGEDLFWAIR.G(1435.7005)	175	3	Yes
FAD-Berberine enzyme	222846286	Populus trichocarpa	Potri.001G462600	74	2	K.AMGEDLFWAIR.G(1307.6473) R.KAMGEDLFWAIR.G(1435.7005)	175	2	No
FAD-Berberine enzyme	222858409	Populus trichocarpa	Potri.012G034700	75	2	K.AMGEDLFWAIR.G(1307.6473) R.KAMGEDLFWAIR.G(1435.7005)	175	3	Yes
FAD-Berberine enzyme	222834675	Populus trichocarpa	Potri.011G160300	76	2	K.LDEDLFIR.V(1019.5334) K.YGLGADNVIDAR.I(1262.6322)	173	5	Yes
FAD-Berberine enzyme	222872175	Populus trichocarpa	Potri.011G161500	106	2	R.QAYVNYR.D(912.4482) K.LDEDLFIR.V(1019.5334)	89	4	Yes
FAD-Berberine enzyme	222846302	Populus trichocarpa	Potri.001G464700	112	1	K.ISESSIPFPHR.A(1268.6482)	83	2	Yes
FAD-Berberine enzyme	222872118	Populus trichocarpa	Potri.011G161400	117	1	K.LDEDLFIR.V(1019.5334)	80	2	Yes
FAD-Berberine enzyme	222847838	Populus trichocarpa	Potri.001G470100	118	1	K.IDEDLFIR.V(1019.5334)	80	2
FAD-Berberine enzyme	222860155	Populus trichocarpa	Potri.011G158800	119	1	K.LDEDLFIR.V(1019.5334)	80	2	Yes
Protein disulfide isomerase	222842706	Populus trichocarpa	Potri.002G082100	1	23	K.YFDSPLAK.A(939.4731) K.VVIVGVFPK.F(956.6084) K.GFPTIFFR.S(983.5260) K.GFPTIVILR.K(1014.6317) K.YQEVAGLHK.G(1043.5411) K.DFNVDALEK.F(1049.5067) K.KVVIVGVFPK.F(1084.7068) R.GESSVSGPLVR.L(1086.5674) K.QDIIDFIEK.N(1119.5871) R.EADGIVEYLK.K(1135.5819) K.DPSNHPFVVK.Y(1138.5833) K.SDDDATGFIGDK.K( 1239.5316) R.TKQDIIDFIEK.N(1348.7326) K.SDDDATGFIGDKK.V(1367.6285) R.SDYEFGHTLDAK.Y(1381.6218) K.VVVADSLDE…	3116	50	Yes
Protein disulfide isomerase	118485031	Populus trichocarpa	Potri.009G013600	24	14	K.HASIPFK.L(798.4454) K.RPALVMLK.K(926.5763) R.GIESIVIAK.M(928.5633) K.LPLVTIFTR.E(1058.6548) K.LFHLDPQAK.R(1067.5819) K.VVPIFQEAAR.L(1128.6355) K.VLAYTGNDDAK.K(1165.5646) K.AFGEDFIEDK.L(1169.5312) K.SEIAEFVFANK.L(1253.6344) K.SFDPITVDTDR.T(1264.6015) R.ESAPLIFESTIK.K(1333.7215) K.SDGFPTLLFFPAGNK.S(1609.8436) K.IVVGNNFDEIVLDESK.D(1789.9309) R.LEDEVSFYQTVNPDVAK.L(1952.9557)	648	29	Yes
Protein disulfide isomerase	222846968	Populus trichocarpa	Potri.001G183500	149	2	K.TLDDLVLSSPK.N(1186.6499) R.IVLELNSDNAR.R(1242.6616)	55	5	Yes
Chitinase-like	118481023	Populus trichocarpa	Potri.010G141600	130	2	K.EVAAFLGHVGSK.T(1213.6528) K.HLPSAHDVFVGK.W(1305.6877)	65	9	No
Cytochrome P450	222868639	Populus trichocarpa	Potri.015G085800	142	1	K.FEEIVEDLFR.D(1295.6173)	56		No
Cu/Zn superoxide dismutase 152aa	4102861	Populus tremuloides	Potri.005G044400	134	1	R.AVVVHGDPDDLGK.G(1320.6736)	63	10
Proteases （26）									Yes
Aspartyl protease	118482048	Populus trichocarpa	Potri.001G028200	54	5	R.LGPAGQPLR.I(907.5276) R.ILFDVPNSR.I(1059.5775) R.LVAPVYTAVR.D(1087.6448) R.QIVQSPTYIVK.A(1274.7297) R.GPLSFLSQTQDLYK.S(1595.8309)	244	15	Yes
Aspartyl protease 439aa	222847473	Populus trichocarpa	Potri.001G306200	105	1	R.GPLSLVSQLK.E(1040.6310)	90	3	Yes
Serine carboxypeptidase	222849960	Populus trichocarpa	Potri.009G003100	89	2	K.SPLYIVAESYGGK.F(1382.7231) K.TDDEAASDLTTLLEK.V(1620.7909)	129	7	Yes
Serine carboxypeptidase	222850469	Populus trichocarpa	Potri.009G055900	107	4	R.IESLPGQPK.V(967.5382) K.DRIESLPGQPK.V(1238.6651) R.VWLFSGDTDGR.V(1251.5960) R.GAGHQVPSYQPLR.A(1408.7281)	88	8	Yes
Serine carboxypeptidase S28	222854432	Populus trichocarpa	Potri.006G207900	31	3	R.FGSNIIFFNGLR.(1383.7417) K.ISLSTPNELYHEK.F(1529.7812) R.DPWSGGGVLENISSSIVAIIAK.Q(2212.1739)	499	10	Yes
Serine carboxypeptidase S28	222836225	Populus trichocarpa	Potri.007G015400	38	6	R.VPDGPIFLK.I(984.5693) K.QALFDLAVFR.Q(1178.6515) K.FGAAVVSLEHR.Y(1184.6357) R.QYYQESLNLK.L(1284.6433) R.YYEFLDYFR.V(1314.5985) K.AALQETTQLVEER.L(1486.7732)	428	14	Yes
Serine carboxypeptidase S28	118487876	Populus trichocarpa	Potri.007G015300	39	5	K.QALFDLAVFR.Q(1178.6515) K.FGAAVVSLEHR.Y(1184.6357) R.QYYQESLNLK.L(1284.6433) R.YYEFLDYFR.I(1314.5985) K.ATLQETTQLVEER.L(1516.7842)	418	13	No
Serine carboxypeptidase S28	222853228	Populus trichocarpa	Potri.007G008100	60	4	K.ESWDALLSEGLK.K(1346.6827) R.WITTEFGGQDIK.T(1393.6992) R.YLINTDHWAGPER.R(1570.7638) K.YFYQQLDHFSFLNLPK.F(2059.0254)	224	12	Yes
Subtilase family protein	222860749	Populus trichocarpa	Potri.011G155400	51	4	R.HFAASAITR.G(972.5188) R.FVLGLSTIK.Q(976.6018) K.FGAVASILGGLK.A(1131.6749) R.RPPGIATFFNPIDMALLSAVK.A(2257.2517)	269	7	Yes
Subtilase family protein	222875305	Populus trichocarpa	Potri.001G440300	55	5	R.HFAASAITR.G(972.5188) R.FVLGLSTIK.Q(976.6018) R.FGSVASILGGLK.A(1147.6689) R.VPGIIIPSPDDSK.V(1336.7359) R.RPPGIATFFNPIDMALLSAVK.A(2257.2517)	243	9	Yes
Subtilase family protein	222848475	Populus trichocarpa	Potri.004G173900	115	1	R.SPQFLGLR.N(916.5178)	81	1	Yes
Subtilase family protein	222854095	Populus trichocarpa	Potri.006G076200	124	3	K.SAPQVALFSAR.G(1145.6303) R.IPVVAMGYWR(1190.6371) R.HPSFGSPSSDPYGPLPK.Y(1768.8523)	76	5	Yes
Peptidase M20/M25/M40	222863686	Populus trichocarpa	Potri.010G076100	4	11	K.VLAMTLAK.L(861.5028) R.EDAVGNIFGR.W(1076.5301) K.SVIEAMEAASK.E(1134.5647) K.NLMGLSGLSVR.E(1145.6283) R.AYHDSLFMAR.V(1209.5661) K.EQDDISSVFLK.E(1279.6373) R.LLAGSEALAEALK.T(1284.7358) K.IVNQDPPALSDK.S(1295.6799) R.NDAGLAAAELALAVEK.H(1554.8387) K.YDGVVGVLGAIEAINVLK.R(1829.0465) K.VDFEGNGGHAGAVLMPNR.N(1839.8800)	1315	33	Yes
Peptidase M20/M25/M40	118486005	Populus trichocarpa	Potri.009G169300	16	12	K.SSGFVPLR.S(861.4733) R.ASQFDLVK.A(906.4851) K.GIHIYEAIIK.A(1155.6694) R.IAEEWAPVSR.N(1156.5932) R.VPPTADPESLER.R(1309.6550) K.LYDNSAMENLLK.S(1409.6980) K.LGKPEIFPASTDAR.Y(1500.8019) K.AYASYIEHTSDGSTR.D(1656.7502) K.TDSSNPWWSLLEEAVR.K(1888.9137) R.SVYLSFVPDEEIGGHDGAAK.F(2090.0125) K.WTHHPFGAHVDSHGNIFAR.G(2185.0506) K.FIGLESQSIEFVQNKPLILLK.W(2415.3967)	912	41	Yes
Peptidase M20/M25/M40	222837797	Populus trichocarpa	Potri.004G208100	27	4	R.ASQFDLVK.A(906.4851) R.VPPTADPESLER.Q(1309.6550) K.LYDNSAMENLLK.S(1409.6980) K.TDSSNPWWSLLEEAVR.K(1888.9137)	526	12	Yes
Peptidase M20/M25/M40	222842722	Populus trichocarpa	Potri.002G085400	64	5	R.DSQFDIVK.A(950.4654) R.SPWNLIIK.A(969.5694) R.IAEEWAPAVR.N(1140.5989) K.WTHPPFSATLTPEGK.I(1667.8469) R.TLHISFVPDEEIGGIDGADK.F(2112.0560)	205	16	Yes
Peptidase M20/M25/M40	222840651	Populus trichocarpa	Potri.003G045200	88	2	K.LPIGEVASR.H(940.5454) R.IVASDMLGIDK.V(1160.6172)	131	5	No
Peptidase M28 family	222855209	Populus trichocarpa	Potri.006G153300	72	4	R.AFTDAEGLSGR.S(1122.5351) R.HVSQVLTGELT(1182.6313) R.SVGGQVANEDWQGSK.D(1560.7256) K.AIETIQNVIAIIEGVEEPDR.F(2208.1827)	178	10	No
Cysteine proteinase	222856445	Populus trichocarpa	Potri.005G256000	44	4	K.YLGLNVDLSNR.R(1262.6699) R.IIDLFESWISK.H(1349.7451) K.DNLFHIDETNKK.V(1472.7370) K.ALANQPLSVAIDASGR.D(1581.8585)	320	16	Yes
Cysteine proteinase 352aa	222843627	Populus trichocarpa	Potri.002G005700	61	4	K.IIDLFESWISK.H(1349.7451) K.DNLFHIDETNKK.V(1472.7370) K.ALANQPLSVAIEASGR.D(1595.8756) R.KEESEVVTISGYHDVPQNSEESLLK.A(2816.3959)	223	21	Yes
Cysteine proteinase	222837653	Populus trichocarpa	Potri.004G207600	63	3	R.NDEQSLLK.A(945.4814) K.LVELFESWISGHGK.A(1600.8369) K.ALAHQPLSVAIDASGR.D(1604.8750)	212	12	Yes
Cysteine proteinase	118482340	Populus trichocarpa	Potri.006G141700	140	1	K.FSSENVGVR.V(993.4917)	59	3	Yes
Proteinase inhibitor128aa	118485178	Populus trichocarpa	Potri.013G112800	144	3	K.LPGVLQVVPSK.T(1135.7057) R.TLASVLGSEDAAK.E(1260.6651) K.LTPEQVEQISK.L(1270.6843)	56	39	Yes
Proteinase inhibitor	118482991	Populus trichocarpa	Potri.019G083300	155	2	K.LPGVLQVVPSK.K(1135.7057) R.TLASVLGSEDAAK.E(1260.6651)	51	20	Yes
Amidohydrolase family	222849678	Populus trichocarpa	Potri.009G067700	92	5	R.VFNIYPR.K(907.4952) K.AFGIDDFR.K(939.4491) R.VVWENNELK.V(1129.5838) K.ADASYISSLNAPVK.R(1434.7463) K.YIEMPPFNYLFSGIDK.A(1932.9564)	122	12	Yes
Amidohydrolase family	222847228	Populus trichocarpa	Potri.001G273400	139	4	K.YVMSPPIR.A(961.5096) R.VVWENNELK.V(1129.5838) R.ADASYLSSLNAPVK.R(1434.7463) K.GVLMVNDELLLEGLK.R(1641.9159)	59	11
Protein kinase （8）									Yes
LRR protein kinase	222868332	Populus trichocarpa	Potri.016G144100	33	4	K.LSGDIGGLTELR.S(1229.6692) R.ITALGLSTMNLK.G(1260.7202) K.VFSFPQIQQVLLR.N(1573.9085) K.DFGPYYFIASPYPFPDASR.G(2209.0523)	480	7	Yes
LRR protein kinase	222853199	Populus trichocarpa	Potri.007G014700	59	3	R.IPSSFGNLLR.L(1102.6164) R.LGGLIPAAIGELPK.L(1347.8218) R.FNNPSAFADNPR.L(1348.6192)	231	4	Yes
LRR protein kinase	222863806	Populus trichocarpa	Potri.010G103000	86	4	K.LQGPTPSFAR.T(1072.5721) K.NFGYPASLADLWK.G(1480.7473) R.SNVQVEYGGNPDIGK.I(1575.7572) R.IQIGNQNLQGTLPPELK.D(1862.0405)	133	7	Yes
LRR protein kinase	222854082	Populus trichocarpa	Potri.006G073900	94	4	K.IPSFATSVK.L(948.5321) K.LASALTPTPK.G(997.5849) K.NLFDLQLR.D(1017.5638) K.IFGTIPDMFASFPSLQNLR.L(2153.1207)	110	6	Yes
LRR protein kinase	222866571	Populus trichocarpa	Potri.018G107400	100	2	R.IPLLTIK.N(796.5462) R.FTEEEFPR.I(1053.4820)	98	2	Yes
LRR protein kinase	222852307	Populus trichocarpa	Potri.008G140500	166	1	K.VLDLSSNR.F(902.4861)	45	1	Yes
LRR protein kinase	222856570	Populus trichocarpa	Potri.005G083000	167	3	R.VLDLSSNR.F(902.4861) R.IAELWNLK.Y(985.5658) R.SLPNLTPQFVR.L(1270.7099)	45	3	Yes
LRR protein kinase	222852450	Populus trichocarpa	Potri.008G176900	162	1	K.SLGNLPITVSFDLR.S(1530.8493)	47	2
Proteins with interacting/binding domains (9)									Yes
Leucine-rich repeat protein	190897432	Populus tremula	Potri.009G064300	21	9	R.VADINLR.G(799.4589) R.LADLDLSVNK.I(1086.5967) K.IPANIGNLQR.L(1094.6242) R.GESEDPIFEK.A(1149.5266) R.LSTLILADWK.G(1158.6705) R.ILDLIGNQISGK.I(1269.7365) K.ISGSVPGWIGSMR.V(1345.6894) K.LTGQLPADFGNLK.M(1372.7455) R.NAIEGNIPDAFGPK.S(1441.7311)	663	42	Yes
Leucine-rich repeat protein	222853264	Populus trichocarpa	Potri.007G001000	42	5	R.IPNQIAGLK.S(952.5748) R.VTDLVLQGPAR.D(1167.6664) K.SLTHLSLSSNR.L(1213.6463) K.IPASLLGITNLR.H(1266.7779) K.LPDGISSIELQSNQLSGFLSR.I(2260.1959)	348	12	Yes
Leucine-rich repeat protein	222854117	Populus trichocarpa	Potri.018G151000	87	2	K.VVLSLPSLK.Y(954.6174) K.LLHELDLSNNR.F(1322.7070)	132	4	Yes
Leucine-rich repeat protein	222846498	Populus trichocarpa	Potri.001G017500	165	1	R.VADINLR.G(799.4589)	46	2	Yes
HSP70 family protein	222867185	Populus trichocarpa	Potri.016G019800	11	13	K.LQEFLGK.N(833.4684) K.ANLHFSLSR.N(1043.5580) K.TVSVNQFQVK.D(1148.6247) R.LLGEEALGIAAR.Y(1211.6937) K.TPALVAFQSGTR.L(1246.6742) K.ANPEPEVHDEL(1346.6410) R.LVEYFADEFNK.Q(1373.6622) K.EKLETTEEFEK.I(1381.6676) R.WDPELGGQTMESR.L(1504.6723) K.TVGPGMPLSEEYLAQAK.R(1805.9021) K.ASGFSTPVLTSEEIYSK.V(1814.9090) K.LDEVQEWLYTDGEDATAK.E(2081.9615) K.HSGLNLDELYAVELIGGATR.V(2127.1239)	998	24	Yes
HSP70 family protein	222854802	Populus trichocarpa	Potri.006G022100	15	14	K.LQEFLGK.N(833.4684) K.SGILSLDR.A(859.4798) K.QVGSGIDVR.K(929.4965) K.ANLHFSLSK.S(1015.5486) K.AIGDPIFFR.Y(1034.5611) K.TVSVNQFQVK.D(1148.6247) R.LLGEEAAGITAR.Y(1199.6584) K.TPALVAFQSGTR.L(1246.6742) K.NNLEGYIYSTK.E(1300.6384) R.KYPGELQQIVK.G(1301.7414) R.LVEFFADEFNK.Q(1357.6687) K.EKLETSEEFEK.I(1367.6561) K.LDEVQEWLYTDGEDATAK.E(2081.9615)R.ALVQAAQLAGINVLALINEHSGAALQYGIDK.D(3160.7305)	939	20	Yes
HSP70 family protein	222841104	Populus trichocarpa	Potri.003G143600	136	1	R.FEELNNDLFR.K(1295.6173)	62	2	Yes
Calreticulin family protein	222871704	Populus trichocarpa	Potri.005G015100	19	11	K.IDNPDFK.D(847.4110) R.WVVSDWK.K(918.4654) K.LLSGEVDQK.K(987.5267) R.FEDGWENR.W(1051.4409) K.QLAEETWGK.Q(1060.5234) K.KPEGYDDIPK.E(1160.5739) R.YVGIELWQVK.S(1233.6801) K.DDPELYVYPNLR.Y(1492.7346) R.FYAISAEFPEFSNK.D(1648.7802) K.SGTLFDNVLVSDDPEYAK.Q(1968.9597) K.KPEDWDDKEYIPDPEDK.K(2117.9551)	834	34	Yes
Calreticulin family protein	118485765	Populus trichocarpa	Potri.013G009500	23	10	K.ELPDPEAK.K(897.4511) K.LLSGEVDQK.K(987.5267) K.QMAEETWGK.Q(1078.4803) K.APIIDNPDFK.D(1128.5870) R.FYAISAEFPK.F(1171.5960) R.YVGIELWQVK.S(1233.6801) R.FEDGWENSWVVSDWK.K(1882.8388) K.SGTLFDNVLVSDDPEYAK.Q(1968.9597) K.APIIDNPDFKDDPELYVYPDLR.Y(2604.2942) K.KPEDWDDEEDGEWTAPTIPNPEYK.G(2860.2682)	653	38
Proteins related to lipid metabolism(6)									Yes
Lipase/lipooxygenase	118483838	Populus trichocarpa	Potri.005G076900	46	5	R.GNLDIFSGR.A(977.4972) K.GGTDSIISVR.L(1003.5342) K.GLEVPDLER.W(1026.5383) R.WGGLMEPGHNYFER.G(1691.7666) K.QFTIEQWLALDTSPYELTAIR.N(2494.2881)	287	40	Yes
Purple acid phosphatase	222865126	Populus trichocarpa	Potri.010G158400	93	3	R.SPAGTLTFNR.N(1062.5512) R.DPGFIHTSFLK.E(1260.6590) K.VAFTNPNAPVYPR.L(1444.7588)	119	7	Yes
Purple acid phosphatase	222851161	Populus trichocarpa	Potri.008G096000	96	3	K.ASPSILGLK.G(884.5372) R.DPGFIHTSFLK.E(1260.6590) K.VAFTNPNAPVYPR.L(1444.7588)	109	6	Yes
HAD superfamily protein 261aa	222839124	Populus trichocarpa	Potri.004G232900	135	2	R.AYSLDLER.V(965.4860) R.FGVEANNLNPWK.T(1387.6994)	63	9	No
Type I phosphodiesterase	222855200	Populus trichocarpa	Potri.006G150900	80	2	R.IPPIIGMIDEGFK.V(1444.7705) K.VGPDDPEITEAVAGIDR.M(1752.8629)	160	7	No
Type I phosphodiesterase	222872448	Populus trichocarpa	Potri.018G066600	121	1	R.IPPIIGMLDEGFK.V(1444.7705)	79	3
Amino acid metabolism (4)									Yes
Amidase family protein	222869309	Populus trichocarpa	Potri.015G109400	71	4	K.ELNLPIFAANR.E(1256.7004) R.YIPLDDPFSVDIK.R(1520.7903) K.QITSLELVQIFLQR.L(1686.9789) R.YNPVLESVITYTDELAYK.Q(2117.0572)	180	12	No
Methionine synthase	222850043	Populus trichocarpa	Potri.009G152800	146	2	K.YLFAGVVDGR.N(1095.5779) K.YGAGIGPGVYDIHSPR.I(1657.8314)	56	4	No
Methionine synthase	118483919	Populus trichocarpa	Potri.013G061800	147	2	K.YLFAGVVDGR.N(1095.5779) K.YGAGIGPGVYDIHSPR.I(1657.8314)	56	4	No
Cysteine desulfurase	222850426	Populus trichocarpa	Potri.009G066000	148	1	K.SPKPGYIR.I(916.5174)	55
Miscellaneous proteins (6)									Yes
Germin-like protein 10	118482567	Populus trichocarpa	Potri.002G184900	26	4	K.GEVFVFPR.G(949.5068) K.KGEVFVFPR.G(1077.6020) K.IPGLNTLGVSLSR.I(1325.7767) R.IDYAPDGLNPPHTHPR.A(1798.8864)	623	19	Yes
Cyclase family protein	222850275	Populus trichocarpa	Potri.009G097300	68	2	K.DGLGQFIWLVDSMK.N(1607.8163) R.IFDITHEINPNMPTWESK.D(2171.0674)	192	13	Yes
Cyclase family protein	118488222	Populus trichocarpa	Potri.001G301600	103	4	R.IFDITHR.Y(900.4848) R.LLGAEGSPTR.C(999.5393) K.WLVDNTDIK.L(1102.5722) K.NQIDTSFVGFTTDGAK.W( 1699.8191)	95	18	No
Kelch repeat protein	222845394	Populus trichocarpa	Potri.001G178500	127	1	K.GAGIVLLK.N(769.5088)	73		No
Nucleosome assembly protein	222854259	Populus trichocarpa	Potri.006G148600	143	1	R.AGLVNALK.N(784.4842)	56	3	Yes
Cupin domain protein	222858047	Populus trichocarpa	Potri.013G051600	150	1	K.IPGLNTLGISFAR.I(1357.7452)	55	7
Unknown function (5)									Yes
Unknown protein (Duf642)	118486479	Populus trichocarpa	Potri.011G087500	91	4	K.QGAMILIVPR.G(1112.6443) R.YIDSYHYSVPQGK.R(1555.7445) R.LGNDADISQELTVEK.G(1630.8182) K.DEALVEGPTEIPGWK.T(1639.8231)	124	16	Yes
Unknown protein (Duf568)	118487890	Populus trichocarpa	Potri.002G249200	152	1	K.ATLELTTAQK.T(1074.5973)	54	5	No
Unknown protein (Duf2828)	222850304	Populus trichocarpa	Potri.009G091400	141	1	K.VATSVIPR.F(841.5020)	57		Yes
Unknown protein	222846617	Populus trichocarpa	Potri.001G068800	116	1	R.NFNIIQHQLGK.L9(1310.7186)	80	6	Yes
Unknown protein	118486279	Populus trichocarpa	Potri.019G076900	129	2	K.YVSAIGDPGMK.N(1136.5578) R.TWELDTGALSSR.L(1334.6593)	68	5
						a The name and functional category of the proteins identified by ESI-Q-TOF MS. b Database accession number from NCBInrc. c The plant species that the peptides matched from. d Gene accession No. number from Phytozome. e Assigned spot number. f The number of unique peptides identified for each protein. g The sequence of the matched peptides for the identified proteins, the charge and observed m/z v…
