# Supplementary material for: Lectin affinity-based glycoproteome analysis of the developing xylem in poplar
Source: For Res (Fayettev). 2022 Oct 27;2:13. doi: 10.48130/FR-2022-0013 (PMC11524310; doi:10.48130/FR-2022-0013)
Supplement: Supplementary file 1 — Supplementary data to this article can be found online. [file FR-2022-0013-S1.zip › 10.48130_FR-2022-0013-Suppl-TableS3.xls]

## Sheet: Sheet1
Supplemental Table S3. The glycosylation sites prediction of the expressed proteins identified in developing xylem in Populus
Spot No. (a)	Protein Name(b)	Phytozome accession No.(c)	glycosylation sites(d)
			Final Result	1 NetNGlyc 1.0	3 GlycoEP(N)		Final Result	2 NetOGlyc 4.0	3 GlycoEP(O)
	Proteins acting on polysaccharides (47)
	GH3 Beta-xylosidase	Potri.001G206800	N58N138N358N441N683	N58N138N358N441N683	N48N58N138N358N441N534N587N683		S708	S47S50S64T348S600S617S657S669S673S708	S3S109T115S118S119T125T165T281T353T443T445T453T470T471T537S553T562S585T624T650T698S701T703S708T709T775
	GH3 Beta-xylosidase	Potri.001G089100	N44N72N126N199N248N330N656	N44N72N126N199N248N330N656	N44N72N126N199N249N331N628N657			T36S55S205S361S629S669S673S675S676S678	T110T113T128T153T201T206T324T608T615T620T636T796
	GH3 Beta-xylosidase	Potri.014G122200	N123N421N650	N123N421N650	N123N421N650			S17T35T36S595S596S632T635S638S648T652S654	T3S4T20T50S94T100T110S111T117T118T150T263T407T423T438T521T567T576T584T624T629T661T685
	GH3 Beta-xylosidase	Potri.002G197200	N123N421N650	N123N421N650	N123N421N650		S638	T35S36S412S596S632T635S638S648T652S654	S94T100T110S111T117T118T150T263T301T328T407T423T425T438T521S560T566T567T576T584T589T624T629S638T661T685
	GH3 Beta-glucosidase	Potri.007G114300	N44N148N222N305N418N439N628	N44N148N222N305N418N439N628	N44N148N222N305N418N439N628N672N732		T39T41	S31T39T41S43S56S62S650T651S654	T39T41T46S119S134T135T139T143T175T297T441T607T623T631T645
	GH5 Mannan endo-1,4-beta-mannosidase	Potri.006G109900	N243N274N439	N243N274N439	N243N274N422N439				T5T159T245T259T348T379S472S478
	GH16 Xyloglucan endo-transglycosylase	Potri.003G159700	N119	N119	N119			S287	S103T129
	GH16 Xyloglucan endo-transglycosylase	Potri.001G071000	N60N114	N60N114	N60N114			T239S282	T19S98T124
	GH16 Xyloglucan endo-transglycosylase	Potri.013G005700	N135	N135	N135N262		S257T261S264S269T271T272	S257S258T261S263S264S269S270T271T272	T4T114S119T166T171T230T238S257T261S264S269T271T272S277S316S318
	GH17 Glucan endo-1,3-beta-glucosidase	Potri.009G076500	N4N16N84N97N181N213N401	N4N16N84N97N181N213N401	N4N16N84N97N181N213N274N376N401N407			S219S227T269	T18T28T29S30T72T99T201T221T252T276T297T387T435T436
	GH17 Glucan endo-1,3-beta-glucosidase	Potri.013G059700	N97N124N129N410	N97N124N129N410	N97N124N129N410N441			S164	T3T61T121T131T154T233T470T474
	GH17 Glucan endo-1,3-beta-glucosidase	Potri.019G032900	N97N152N157N476	N97N152N157N476	N97N152N157				T159T182T261S486T504S505
	GH17 Glucan endo-1,3-beta-glucosidase	Potri.018G150400	N98N125N408N431	N98N125N408N431	N98N125N408N431			S288S356	T22T29T39T123T132T296S340T392T434T436T438T442T444T480
	GH 27 Alpha-galactosidase	Potri.019G056700	N88N214	N88N214	N88N214N250N315				T257T258T259T349T378T392T428S435
	GH28 polygalacturonase-like	Potri.002G162400	N145N155N194N379	N145N155N194N379	N145N155N194N379N401			S125S428S445	T46T55T56T89T95T147T152T219S225T229T288T312T381T424
	GH28 polygalacturonase	Potri.010G005500	N151N171N190N213N370N381N435	N151N171N190N213N370N381N435	N151N171N190N213N370N375N381N397N430N435			S38S422	T85T148S215T225T317T367T377T383T391S392S399T401T405S406S408T410
	GH28 polygalacturonase	Potri.008G211500	N153N173N215N377N383	N153N173N215N377N383	N153N173N192N215N377N383N399		S33	S33	S33T87S202S217T227T228T319T339T379T385S401T407T448
	GH28 polygalacturonase	Potri.014G112100	N145N155N171N186N217N273N305N334N402N412N455	N145N155N171N186N217N273N305N334N402N412N455	N145N155N171N186N194N217N273N305N310N334N402N412N455			S42 T46 S125	T152T196T204T219T229T275T23S292T307T312T313T406T434
	GH28 polygalacturonase	Potri.003G131700	N131N183N193N213N232N417N454	N131N183N193N213N232N417N454	N131N183N193N213N232N417N439N454			S153	S2T10S16T33S84T93T94T127T185T190T195T257T267T419T462T466S502T507
	GH28 polygalacturonase	Potri.011G159000	N108N265N292N358N372	N108N265N292N358N372	N108N177N265N292N358N372			S434 S440 T445 S448 S466	T127S172T187S195T203T226S228T236S284T294T376T377S386T395T433T474
	GH28 polygalacturonase	Potri.002G186900	N145N155N171N175N186N194N217N273N334N402N412	N145N155N171N175N186N194N217N273N334N402N412	N145N155N171N175N186N194N217N273N310N334N402N412		T46	T46 S125	T46T84T152T196T204T219T229T275T283S292T312T313T338T361T406
	GH28 polygalacturonase	Potri.016G051200	N129N163N261N293N312N322N362N390N415	N129N163N261N293N312N322N362N390N415	N129N163N234N261N293N312N322N362N390N415N459		T27T29T37T39T40T69	S23 T27 T29 T37 T39 T40 T69 S161	T2T3T27T29T37T39T40T44S62T63T69T73T87T136T254T256T263T317T342
	GH 31 Glucan 1,3-alpha-glucosidase	Potri.007G100000	N815	N815	N276N700N815		S246T252	T33S41S43S246T252	T48T50S53S55T245S246T252T361T364T421T446T564T702T740T788T915T928
	GH 31 Glucan 1,3-alpha-glucosidase	Potri.005G069000	N808	N808	N31N694N808		T246	T33 S41 S43 S45 S240 T246	T50T52T132T209T239T246T358T558T696T781T908T921
	GH32 beta-fructofuranosidase	Potri.015G127100	N52N104N154N208N221N243N273N286N317N400N427N528N611	N52N104N154N208N221N243N273N286N317N400N427N528N611	N4N20N52N64N93N104N154N208N221N243N273N286N317N400N427N528N611		S9S10T69T73S75	S9 S10 S66 S68 T69 T73 S75 S77 S89 S92 S98	T3TS6T8S9S10T15T69T73S75T240T245T247T254T255T263T267S275T284S319T320T324T356T360T384S460T520T530T591S592
	GH38 alpha-mannosidase	Potri.002G238200	N31N67N281N394N473N599N662N737N784N827	N31N67N281N394N473N599N662N737N784N827	N31N67N281N394N473N534N595N599N662N737N784N827		T593	S251 S453 S586 S589 T593 S594 S978	T32T33T225T230T283T327T361T419T454T536T573T582T593T631T633T639T647S654T712T722T727T728T731T732T733T875T881T889S891
	GH38 alpha-mannosidase	Potri.014G143600	N29N65N280N472N643N662N737N827	N29N65N280N472N643N662N737N827	N29N65N280N472N643N662N737N827			S585 S589 S978 S979	T139T282T284T326T331T337T345T454T456T463T554S564T572S576T645T664S671T728T731T732T733T888
	GH38 alpha-mannosidase	Potri.012G106500	N62N276N334N468N621N637N759N802	N62N276N334N468N621N637N759N802	N62N157N276N334N468N548N576N621N637N759N802		T864	S859 S860 T864 S866 S931 S954	T278T280T322T327T333T341T356T360S450T550T558T568T573T639T687T703T706T707T708T864S871T982T986
	GH38 alpha-mannosidase (175aa)	Potri.012G106400						S134 S135 T136	S173T174T175
	GH51 Alpha-L-arabinofuranosidase	Potri.006G029900	N41N168N194N549	N41N168N194N549	N41N168N194N517N549			S279 S361	T174T198T207T335T336T433T442S458T548T559T652S669
	GH127 Beta-L-arabinofuranosidase	Potri.001G018200	N43N272N367N679	N43N272N367N679	N43N272N367N670N679N705		T141S145S457S649	S30T33T141S145T146T149S457S645S649S668S671	T23T25T27T141S145T300T335T350S368T377S457S461S529T537T539S547T551T560T566T568T632S649T651T672T683T692T747
	Alpha-fucosidase	Potri.010G047900	N36N104	N36N104	N18N36N104N219		T27S30S37	T27S30S37T245	S2T20T23T27S30T31S37T89T98T106
	Xylose isomerase	Potri.T093900							S3S19T33T103T112T180T286
	Pectinesterase	Potri.014G127000	N122N173N256N308N315N341N457N500N508N529N535	N122N173N256N308N315N341N457N500N508N529N535	N122N173N256N269N308N315N341NN457N500N508N529N535		S30S35T120T517T521	S30S31S35T120S158S197T198S203S218T221S227S229T517T521T531	T2S4S30S35T43T120T157S164T186T271T323T329T343T432T440T459T501T516T517T521S556
	Pectinesterase	Potri.002G202600	N120N254N267N313N339N455N498N506N533	N120N254N267N313N339N455N498N506N533	N25N39N120N254N267N306N313N339N455N498N506N527N533		T118T515	S30S33S89T95T118T196S216S225S227S242T515T519T529	S3S22S27S29T41T118T184T269T321T327S369T508T514T515T519T529S554
	Pectin lyase	Potri.003G175900	N52N88	N52N88	N52N88			T39S50S51S53S59S239T386S417S425SS431T438	T2T27T54T294S357T381T410S419S424
	Acetylglucosaminyl transferase	Potri.001G068100	N140	N140	N140N355N401			S31S34T403	T3T27T107T111T198S262T263T336T339
	Glycopeptide N-glycosidase	Potri.011G109700	N35N206N230N282N328N477N504N512N544N552N605	N35N206N230N282N328N477N504N512N544N552N605	N35N91N134N206N230N282N328N449N477N504N512N544N552N605N614N619N635		T75T78	S20S21S71T75T78S79T81T83	S3S6T10T75T78T81T83T96T102T136T186T191T330T357T388T554
	Glucosidase II beta subunit	Potri.006G061600	N90N168N194	N90N168N194	N90N168N194			S34S35S46S82S92S93T98 S173 T255	T7T25T162T201T224T234
	Fasciclin-like arabinogalactan protein	Potri.014G071700	N25N126N160N187N391	N25N126N160N187N391	N25N126N160N187N391		T105T106T109T110T114T115T182S184S264S344 S347 S349S353S354S369T377T385S389S403	S102T105T106 S108T109T110T114T115T182S184S185 S215 S264 S268 S277S335S344 S347 S349S353 S354 S359 S364 S369 T377 T385 S389S392T393S397S403	T3T20T27T59T105T106T109T110T114T115S144T151T177T182S184T189T199S207T222T256T258S264T267T274T288S293T295T298S303T308S344S347S349S353S354S369T377T385S389T393S403S421
	Fasciclin-like arabinogalactan protein	Potri.015G129400	N38N70N140N156	N38N70N140N156	N38N70N140N149N156		T40T122T185T190T214	S26T37T40T122T185T190S202S207S210T214S215	T22T40T77T122S124T129T142T143T144S147T151T152T155T157S160T165T185T190T214T221
	Fasciclin-like arabinogalactan protein	Potri.012G127900	N38N70N140N156	N38N70N140N156	N38N70N140N149N156		T40T122T185T190T214	S26T37T40T122T185T190S202S207S210T214S215	T22T40T77T122S124T129T142T143T144S147T151T152T155T157S160T165T185T190T214T221
	Non-classical arabinogalactan protein	Potri.002G093100						S108	T48T74T121T130
	Non-classical arabinogalactan protein	Potri.004G044700	N119	N119	N119N142		T45S50S54S58T62T81	S28S39T45S50S54S58T62T81T199	T45S50S54S58T62T81T100T144T167S182T192S230
	COBRA-like protein	Potri.010G001100	N113N161N194N317N346N359N388N420N461	N113N161N194N317N346N359N388N420N461	N113N161N194N304N317N346N359N388N400N420N461N540N550		T294S377S435T437T440S442T444	T24T26T294S375S377S435T437T440S442T444T463S466S470	T16S22T24S34T36T55T105T106T115T123T127T138T175T186T294T301T306S377T402T428S435T437T440S442T444T585T624S625
	COBRA-like protein	Potri.015G060100	N49N175N183N222N247N327N342N361N435	N49N175N183N222N247N327N342N361N435	N49N175N183N222N235N247N327N342N361N435		S203	T185S203S269S271S274	T51S58T60T68T70T127S162S167T177T194S203T204T215T224S241T249T251T424T437S452
	COBRA-like protein	Potri.015G060000	N45N170N178N217N242N257N327N342N361N430	N45N170N178N217N242N257N327N342N361N430	N45N170N178N217N242N257N327N342N361N430		T172T180T199T258T259T265T271S279	T172T180T189T199T258T259S263T265T271S276S279S284	S4S5S6T9T13T122S157S158S162T168T172T180T189T199T210T230T232T244T250T258T259T265T271S279T287T293T355
	Oxido-reductases (43)
	Multicopper oxidase, SKU5-like protein	Potri.001G120300	N62N111N204N261N297N346N366N434N448N538N572	N62N111N204N261N297N346N366N434N448N538N572	N62N111N173N204N261N282N297N346N366N396N434N448N538N572		T423	T313S342S348S350T388T423	T39T60T64T206T224S390S393T398T423T430S431
	Multicopper oxidase, SKU5-like protein	Potri.003G112700	N62N111N204N261N297N346N366N434N448N538N572	N62N111N204N261N297N346N366N434N448N538N572	N62N111N173N204N261N282N297N346N366N396N434N448N538N572			T313S342S348S350 T388	T39T6064T65T102T206T224T430
	Multicopper oxidase,SKS1-like protein	Potri.012G126400	N64N115N206N263N284N299N348N368N425	N64N115N206N263N284N299N348N368N425	N64N115N175N206N263N284N299N348N368N425N436N450			S315 T349 S350 S352 S564S567	T9T30T41T66T104T111T208T226T236T280T370T372T381T382T443T542
	Multicopper oxidase,SKS1-like protein	Potri.015G127200	N64N206N263N284N299N348N368N450	N64N206N263N284N299N348N368N450	N64N175N206N263N284N299N348N368N436N450			S315S330T349T350S352S558S564S568	T30S32T41T115T208T226T236S320T322T370T382T542
	Multicopper oxidase,SKS4-like protein	Potri.004G010100	N111N327	N111N327	N111N327		S303T329	S303T311T329S331S458	S103T113T163T206T212T266S279T289S303T329S349T473
	Multicopper oxidases	Potri.005G247700	N38N115N177N293N332N352	N38N115N177N293N332N352	N38N115N177N293N332N352		S303S308T334	S301S303S308T316T317S322S328T331T334T356S362T460S541	T107T117T247T287T294S303S308T334S345T354T416T545
	Multicopper oxidase	Potri.002G013700	N38N115N177N331N351	N38N115N177N331N351	N38N115N177N292N331N351		T333	S327T330T333S335S540	T9T106T107T117T247T283T287T289T293T294S302S307T333S344T353T403T415T476T544
	Multicopper oxidases	Potri.007G038300	N120N334	N120N334	N120N334		S305T307S310S318	S303S305T307S310S318T336S338S408S410	T43T48T122T127T135T140T219T287T295T196S305T307S310S318T354T356S417T418
	Multicopper oxidase	Potri.001G219300	N38N234N251N408N482	N38N234N251N408N482	N38N227N234N251N408N453N482		S344S349T351	S342S344S349T354S367	T3T5T74T108T253T262T334S344S349T354T384T433T454T455T589S591
	Multicopper oxidases	Potri.004G180500	N35N112N202N328N348	N35N112N202N328N348	N35N112N174N202N328N348				T6T104T114T204T244T267S280T281T284T285T289T290S304T313T330T350T473T541
	Multicopper oxidases	Potri.002G227600	N36N113N329N349	N36N113N329N349	N36N113N175N329N349N403		S305	S300S303S305S310S319S325T331S333T405	T115S151T165S281T282T285T290T291T292S293S300S303S305S307T331S342T351S401T405T413T462T529T542
	Multicopper oxidase	Potri.006G087500	N42N83N119N192N208N244N285N304N386N393N439N462	N42N83N119N192N208N244N285N304N386N393N439N462	N42N83N119N192N208N244N285N304N316N340N386N393N403N420N439N462		T343T428T432T441S446T448	S155S324S335T343T346S354S422T428T432T441S446T448	S3T44T106T121T187S194T262T287T297S301T305T306T343T388T427T428T432T441T443S446T448T450T454S574
	Multicopper oxidases	Potri.001G000600	N32N60N109N329N349N422	N32N60N109N329N349N422	N32N60N109N329N349N422			T331S333	T37T100T128T129T161T169T209T351T459
	Multicopper oxidase	Potri.009G159700	N39N237N254N411N456N485	N39N237N254N411N456N485	N39N229N230237N254N411N456N485		S347S352T357	T343S345S347S352T357T370T380	T37T76T110T265S312S347S352T357T387T458T592
	laccase	Potri.010G183500	N84N193N209N304N335N387N397N437	N84N193N209N304N335N387N397N437	N84N193N209N304N335N387N397N437		T193S200S330T340T348T351S352S353S356T357	S190T193S200S330T340T348T351S352S353S356T357T429T430T443S449	T46T111S120T122T191T193T196S199S200T267T268S269T311T312T313S330T340T346T348T351S352S353S356T357T360T364T373T429T430S447T452T506T521
	Laccase	Potri.008G073700	N88N198N214N309N327N342N386N395N405N413N445	N88N198N214N309N327N342N386N395N405N413N445	N88N198N214N288N309N327N342N386N395N405N413N445		T341	T341S344S346S349T422	T32T107S116T118T166T186T188T215T216T262T263S264T306T307T323T337T339T341T513
	Laccase	Potri.010G183500	N84N193N209N304N335N387N397N437	N84N193N209N304N335N387N397N437	N84N193N209N304N335N387N397N437		T193S200S330T340T348T351S352S353S356T357T429T430	S190T193S200S330T340T348T351S352S353S356T357T429T430T443S449	T46T111S120T122T191T193T196S199S200T267T268S269T311T312T313S330T340T346T348T351S352S353S356T357T360T364T373T429T430S447T452T506T521
	Laccase	Potri.010G183600	N85N194N210N305N336N388N398N438	N85N194N210N305N336N388N398N438	N85N194N210N305N336N388N398N438		T324T342T423	T324T342S345S347S350T423S564	T108T189S196T216T217T263T264S265T307T308S316T324T325T340T342T422T423T499T514
	Laccase	Potri.006G096900	N77N113N186N296N373N383N400N418N441	N77N113N186N296N373N383N400N418N441	N36N77N113N186N296N323N373N383N400N418N441		S312T314T315T318T325T420T425	S312T314T315T317T318T325T332S337S340T420T425S547	T38T48T57T100S188T192T202T210T249T256T258T266T267T272T298T300S312T314T315T318T325S368S380T385T390T406T407T420T422T425T429T433S553
	Laccase	Potri.009G034500	N49N90N120N126N160N199N215N251N292N311N337N390N436N449	N49N90N120N126N160N199N215N251N292N311N337N390N436N449	N49N90N120N126N160N199N215N219N251N292N311N337N344N383N390N436N449		T322S324T328T332T438	T322S324T328T332T339S351S425T438	T38T51T56T61T113T173T194S201T210T253T262T269T279T304T308T313T322S323S324T327T328T332T372T385T438T440T445S571
	Laccase	Potri.009G042500	N36N77N113N186N210N296N330N371N381N416N439	N36N77N113N186N210N296N330N371N381N416N439	N36N77N113N186N210N296N323N330N371N381N398N416N439N543		T308T312T314T315T317T325T413T418T423	S306T308S311T312T314T315T317T325T329S337T413T418T423T427	T38T43T48T100T154T179S188T192T218T249T266T267T272T298T300T302T308T312T314T315T317T325T332T368T388T404T413T418T420T423S545
	Laccase	Potri.001G054600	N44N85N121N194N210N246N306N342N395N441N454N464	N44N85N121N194N210N246N306N342N395N441N454N464	N44N85N121N194N210N246N306N342N388N395N405N441N448N454N464		T443	S325S327T328S345T348S352S356S424T443	S4T46T56T108T156T189S196T264T274T293T299T303T308T382T412T429T438T443T450T456
	Laccase	Potri.010G193100	N35N76N112N185N238N294N369N379N396N414N418N428	N35N76N112N185N238N294N369N379N396N414N418N428	N35N76N112N185N238N294N321N369N379N396N414N418N428N542		T196T306T315T316T317T323T328	T196T306S310T315T316T317T323S327T328S335T426	T37T42T47T56T89T99T178T180S187T191T196T203S204T208T247T249T254T256T264T265T288T296T306T315T316T317T323T326T328T348T366T386T402S412T416T420T430T449T494S544S550T554
	peroxidase	Potri.003G214700	N50N167N172N195N223N251N305	N50N167N172N195N223N251N305	N50N108N167N172N195N223N235N251N301N305N322N341N342		S174T256	S163S169S173S174S179T233T236T256T261T262	T40T47T155S174S227T256S352S353
	Peroxidase	Potri.005G195600	N106N170N248N297	N106N170N248N297	N106N170N247N248N297		T224	S99T168T224T249S256S277	T26T31T185T208T218T224T243T292
	FAD-Berberine enzyme 545aa	Potri.011G158700	N53	N53	N53N486		S533	S366S493S525S532S533	S4T22T45T50S54S56T167S177T255T258T260T325T400S418T513S533
	FAD-Berberine enzyme	Potri.001G462800	N53N486	N53N486	N53N486			T305S307S366S493S525S532	T22T50S54S56T255T258T260T298T303T306T338T380T400S418
	FAD-Berberine enzyme	Potri.006G128900	N55N331N341	N55N331N341	N55N296N331N341N471			S56T60S65 S473 S475S480S512	S4S47T48T52T84T168T175T177T259T294T297T304S405T407
	FAD-Berberine enzyme	Potri.011G159600	N53NN294N343N449N485	N53NN294N343N449N485	N53NN294N343N353N449N485			S38 S492S524	S4S6S40S45T46T50T57T82T166T173T254T257T259T267T419S463T486
	FAD-Berberine enzyme	Potri.001G462600	N16N76N269N302N339N565	N16N76N269N302N339N565	N16N76N269N302N339N565		S582	S528T531S539T542S572S577S579	T5T63T77S78T80T88T90T98T180T422T453S582
	FAD-Berberine enzyme	Potri.012G034700	N53N54N485	N53N54N485	N53N54N355N485			T354T372S521S522S524T525	S41T47T51S74S177T299T306T403S534
	FAD-Berberine enzyme	Potri.011G160300	N53N54N86N299	N53N54N86N299	N53N54N86N299N484		T347	S305T347S352T483S491S523	T37S38S40S45T46T50T58T167T176T255T258T260T293T296T297T301T303T304T347S349T354
	FAD-Berberine enzyme	Potri.011G161500	N56N297N346N488	N56N297N346N488	N56N145N297N346N357N488		S495	S66 T454T487S495S527T530	S4T49T124T168T169T176T178S179T257T260T262T295T348S420T422T489S495
	FAD-Berberine enzyme	Potri.001G464700	N5N53N54N71N140N263N292	N5N53N54N71N140N263N292	N5N53N54N71N140N263N292N352			S24S52S56T486S492	T23T74T82T84T135T164T174T255T434
	FAD-Berberine enzyme	Potri.011G161400	N53N294N343	N53N294N343	N53N294N343N353N482N485			S375S492S524	S4T40T46T50T70S73T82T166T173T175S176S251T252T254T257T259T305S417T419T427
	FAD-Berberine enzyme	Potri.001G470100			N480		S39T40T46	S39T40T46S69S350S359T360S522	T3S6T34S36T38S39T40S43T46T68T71T72T80T172T197T413T507
	FAD-Berberine enzyme	Potri.011G158800	N54N351	N54N351	N54N351		S63	S55T59S63S64S74	T47T51T58S63T71T83T167T176T177T260T303T304T403
	Protein disulfide isomerase	Potri.002G082100	N40N274	N40N274	N40N274			S139S241S253S364	S3T4S6T108T246T442T450
	Protein disulfide isomerase	Potri.009G013600	N82N111N212N301N528	N82N111N212N301N528	N82N111N212N301N346N528			S295S554S564S566S570S571	S2T3S389T391T507T535
	Protein disulfide isomerase	Potri.001G183500	N163N387	N163N387	N163N387				T7S8T14T16T34T165T295T447T512T521
	Chitinase-like	Potri.010G141600	N57N208	N57N208	N57N208N244			T242	S84T94T106S126T128T136T164T168S314S316S318S319S320
	Cytochrome P450	Potri.015G085800			N283			T339T346S378	T307T309T310T317T319T372T447T448T457T481T499
	Cu/Zn superoxide dismutase 152aa	Potri.005G044400	N33N85	N33N85	N9N33N85		S58	S58	S15T17T21S58T87T97T106T136
	Proteases （26）
	Aspartyl protease	Potri.001G028200	N163N174N241N362	N163N174N241N362	N152N163N174N241N296N362		S134T135T154	S35S67S126S131T133S134T135T136T139T154	T89T98S126T127T133S134T135T154T159T161T165S169T176T179T184T191T198T199S201T229T245T259T260T298T299T303T309T312T346T353T355T364T379S425
	Aspartyl protease 439aa	Potri.001G306200	N52N262	N52N262	N52N262			S135T136S144S145S146	S3T5T17S27T181S187T189T244T248T250S260S265S266T270T271T295T303T320T321T358
	Serine carboxypeptidase	Potri.009G003100	N107N160N378N452	N107N160N378N452	N107N160N343N178N414N452		T24T33T292	T24S27T33T37T291T292S307S311S312S412	T24T33S285T292T454
	Serine carboxypeptidase	Potri.009G055900	N45N182N297N370	N45N182N297N370	N45N182N297N370		T334T335	S30T61S62T334T335S342	T95T100T183T334T335S389T394T423T491T496T497
	Serine carboxypeptidase S28	Potri.006G207900	N172N218N325N340N344N448	N172N218N325N340N344N448	N146N172N218N325N340N344N448		S29	S29S32S41	T3S29T62T154T176S211T220T286T294T298S300T327T368T374T471
	Serine carboxypeptidase S28	Potri.007G015400	N43N54N165N211N407	N43N54N165N211N407	N43N54N165N211N357N407		S38	S34S36S38S39T40S42T320S363	T30S38T48T132T133T134T396T406
	Serine carboxypeptidase S28	Potri.007G015300	N49N160N206N392N402N452	N49N160N206N392N402N452	N49N160N206N352N392N402N452			S30S32S34S35T315S351	T2T3T43T128T384T415S483
	Serine carboxypeptidase S28	Potri.007G008100	N183N351N388N398N457	N183N351N388N398N457	N157N183N351N388N398N457			S36S37S45S48	S5T18T19S286S390T394T421
	Subtilase family protein	Potri.011G155400	N23N73N235N274N392N519N547N683N709N717N727N731N761	N23N73N235N274N392N519N547N683N709N717N727N731N761	N23N73N235N274N392N421N474N519N525N547N668N683N709N717N727N731N761N802N834		T141T142T206T230S255T423	T32S39S70S75S76S136T141T142T144S192S197T206S211S213S227T230S236S237S255S414T423T426T427T528S670	T141T142T175T206T230T251S255T321T357S365S368T373T394T404T423T424T527T612S640S643T645T685T733T741T756T775T832T835T836T837
	Subtilase family protein	Potri.001G440300	N32N82N244N283N401N430N528N556N692N718N726N736N740	N32N82N244N283N401N430N528N556N692N718N726N736N740	N32N77N82N244N283N401N430N483N528N534N556N677N692N718N726N736N740N811N843		T150T151T239S264T433T537	S48S72S79S84S85 S145T150T151T153S201S206T215S220S222S236T239S245S246S264T413T417T433T537T541S545S568S672S679	T41S72T150T151T184S194T215T239T260S264T330T366S374S377T382S395T403T413T432T433T537T621S649T653T654S679T694T742T750T765T784T814T841T844T845T846
	Subtilase family protein	Potri.004G173900	N202N599	N202N599	N202N599		S45T55T86S194S222S469T471T531T580T581	S45T55T56T86T107S109S192S194S209S222S365S469T471S472T531T580T581	S6S45T49T55T59T67S76T78T80T86S194T199T204T218S222T223T331T339T344T453T463S469T471T477S497T525T531T540T548S576T580T581T648T681T688T702T712T721T768
	Subtilase family protein	Potri.006G076200	N396N580N704	N396N580N704	N223N396N473N506N580N704N711		T131T141T146S177S312T316S392T393S456T523	T63S64T131T133T141T146S175S177S178S225S312T316S390S392T393S456T514S519T523S632T657	T38T47T131T141T146S177T241S307S312T316T317T319T320T352S355S357S392T393T398T449S456T507T509T523S578T582T598S599
	Peptidase M20/M25/M40	Potri.010G076100	N409	N409	N215N409		T44	S36T44S48S53T74S82	T44T78T84T89T134T209T210T269
	Peptidase M20/M25/M40	Potri.009G169300			N327			T114S440	T223T281T285T307T348T402T439T444
	Peptidase M20/M25/M40	Potri.004G208100			N332				T3T26T213T228T279T286T290T312T356T410T449
	Peptidase M20/M25/M40	Potri.002G085400	N55	N55	N55N94N330		T27T49	S20S24T27S28T49	T27T49T57T89T117S122T124T126T288T310T353T403T405S443
	Peptidase M20/M25/M40	Potri.003G045200	N23	N23	N23N384			S392	S2T263T281
	Peptidase M28 family	Potri.006G153300	N43N172N253N393	N43N172N253N393	N43N172N253N393		T54	T54T384S629	S23S24T54T62T138T147T206T220T242T290T300T365T374T410T640T644
	Cysteine proteinase	Potri.005G256000	N8N193	N8N193	N8N193		S148	S67 S139 S148	S2S148T179T191T165
	Cysteine proteinase 352aa	Potri.002G005700	N177	N177	N177				T163T175T349
	Cysteine proteinase	Potri.004G207600	N174	N174	N174			S52 S120	S4T144S151T160T346
	Cysteine proteinase	Potri.006G141700	N124N253	N124N253	N124N253		T128T136	S43S52S57S126T128T129T136T143S241	T128T136T169T170T292T298T355
	Proteinase inhibitor128aa	Potri.013G112800		ERROR	ERROR		T50T58	T62	T5T35T47T120
	Proteinase inhibitor	Potri.019G083300						T50 T58	S4S5S48S49T50T58
	Amidohydrolase family	Potri.009G067700	N143	N143	N143N365N443			S452	T17T46T92T114T132S255S527S529T530T531
	Amidohydrolase family	Potri.001G273400	N47	N47	N47N269N347			S356 S423	T9T36S159T229S237T310T318T434T435
	Protein kinase （8）
	LRR protein kinase	Potri.016G144100	N105N267N287N354N512N631N710N767	N105N267N287N354N512N631N710N767	N105N153N187N267N287N301N354N512N525N631N710N767N915		S53T527S550S600S921S923S930	S53T188 S413T414S418T527S542S550S554S556T557S600S921S922S923S930	T7T18S53T65T107T179S314T315T320T387T389T419T449T527S550S600T633T891T917S919S921S923T925S930
	LRR protein kinase	Potri.007G014700	N106N139N193N233N282N359N431N446N458N487N559N636N671N674N684N703N892	N106N139N193N233N282N359N431N446N458N487N559N636N671N674N684N703N892	N106N139N193N233N282N359N431N446N458N487N559N599N636N671N674N684N703N723N804N892		T53	T53S284S301S725S748S797S803	T48T53T54S802T832T987T990S995T996S997T999T1002S1007T1034S1121T1125S1126S1129
	LRR protein kinase	Potri.010G103000	N8N118N203N224N232N279N287N453N578N582	N8N118N203N224N232N279N287N453N578N582	N8N118N203N224N232N279N287N453N578N582		T297S455T465S467T469S473S476S481T911T915	T297S299S455S464T465S467T469S473S476S481T911T915S918	T133T136T226T289T297T303T454S455T465S467T469S473T751T762T766T820S905T909T911S912T915T925S926
	LRR protein kinase	Potri.006G073900	N123N197N285N388N425N467N538N585	N123N197N285N388N425N467N538N585	N123N197N285N388N401N425N467N538N560N585N744		T23T39S46T328S432T435S436T440T441T442S450S456S461S464T468T469	T23S36T39S46 T328S432T435S436T440T441T442S450S456S461S464S466T468T469	S14T19T20T21T22T23T24T30T39T41S46T48T121T125T156T159T165T166S170T177T328T342T369T370T390T427S432T435S436T440T441T442S450S456S461S464T468T469T537T765T769T823S916S918T922T924T926S927
	LRR protein kinase	Potri.018G107400	N47N119N148N239N277N281N337N388N408N413N499N534	N47N119N148N239N277N281N337N388N408N413N499N534	N47N119N148N239N277N281N337N388N408N413N499N534N749N784			S428S451	T41S78S80T85T103S349T375T415T512T536T544T642T663T745T753T851
	LRR protein kinase	Potri.008G140500	N109N118N158N163N187N224N232N286N310N410N456N515N1128	N109N118N158N163N187N224N232N286N310N410N456N515N1128	N64N109N118N158N163N187N224N232N286N310N410N456N515N679N1128			T554S564T587S704S751T800	T28S111T116T303T363T477T482S734T750T995S1000T1001T1005S1126S1130S1131S1133
	LRR protein kinase	Potri.005G083000	N128N147N216N293N324N441N498N503N544N602N949	N128N147N216N293N324N441N498N503N544N602N949	N128N147N216N293N324N381N396N441N498N503N544N571N602N949		T584S728	S46 S583T584S586S592S728	T2T5T9S41S62T309S326S573T584T681T691T721S728S734T791S951S1052
	LRR protein kinase	Potri.008G176900	N69N122N135N210N228N569	N69N122N135N210N228N569	N69N122N135N157N210N228N257N303N310N438N569N574		S297T305	S290S294S297S298S304T305S308	T58T63T71T265T274S297T305T516T571T594S608T613S637S643S706T714
	Proteins with interacting/binding domains (9)
	Leucine-rich repeat protein	Potri.009G064300	N279	N279	N97N279				S2T6T7T13T17T19T51S61S95T166T341T364
	Leucine-rich repeat protein	Potri.007G001000	N235N312N447	N235N312N447	N235N312N400N447				T28T30T34T86T104T511T513T592
	Leucine-rich repeat protein	Potri.006G081200	N112N294N359N382	N112N294N359N382	N112N294N359N382		S431S461S473S505S541T553S555T559T562S567S578S579	S417S431S451S461S473S505S541T553S555T559T562S567S578S579	T34T368T384T420S431T442S451S457S461S473T476S486S498S505S510S517S529S536T539S541T549T553S555T559T562S567S578S579
	Leucine-rich repeat protein	Potri.001G017500	N178N281	N178N281	N178N281			S18	T2T3S5T8T12T14T19T21T52S98T129T169
	HSP70 family protein	Potri.016G019800	N218N421N521N561N573N599N603N848	N218N421N521N561N573N599N603N848	N218N421N521N561N566N573N582N599N603N848		T568T569T570T575T578T584T597T600S601T605T610T611T615T634T687T811T850T852T857S859T863S864T867	S506T567T568T569T570S571T575T578T580T583T584S587S591S593T597S601T605S609T610T611T615T623T634S694S787S807S832T850T852S853T857S859S862T863S864T867T874T875S877S880S890	T61T71T233T563T568T569T570T575T578T584T597T600S601T605T610T611T615T634T687T811T850T852T857S859T863S864T867
	HSP70 family protein	Potri.006G022100	N216N419N519N559N571N597	N216N419N519N559N571N597	N216N419N519N559N564N571N580N597N842N872		T566T567T568T573S576T608T609T613T632T846T851S852S853T857S858T861	S296T565T566T567T568S569T573S576T578T581T582S585S591T595S598S599S607T608T609T613T621T632S805S830S844T846S847S848T851S852S853S856T857S858T861T868T869S871S874S884T885	T61T71T231T496T561T566T567T568T573S576T608T609T613T632T813T846T851S852S853T857S858T861
	HSP70 family protein	Potri.003G143600					T449	T449T535S646S654	T4T32T36T344T449T460T493S494T502T640
	Calreticulin family protein	Potri.005G015100	N54N154	N54N154	N54N154		T270	T267T270T376S383T391S399T403	T176T184T270
	Calreticulin family protein	Potri.013G009500	N52	N52	N52		T267	T208T264T267	T174T208T267
	Proteins related to lipid metabolism(6)
	Lipase/lipooxygenase	Potri.005G076900	N102	N102	N102				S2T4T5T31T36T104
	Purple acid phosphatase	Potri.010G158400	N87N117N266N317N529	N87N117N266N317N529	N73N87N117N266N317N529N550			S465	S71S91T92T186T218T233T361S368T547T552T611S614
	Purple acid phosphatase	Potri.008G096000	N145N294N345N557	N145N294N345N557	N101N273N283N329N365N499		S116T117S119T120	S116T117S119T120	T5T7T37T42S116T117S119T120T122S127T214T261S388T389S396S569T574T579T638S641
	HAD superfamily protein 261aa	Potri.004G232900	N93	N93	N93N248			T213	T185
	Type I phosphodiesterase	Potri.006G150900	N46N105N136N236	N46N105N136N236	N46N105N136N236N482N495		S3S9T10T13T17S23S83T87S91S93T97S489	S3S9T10T13T17S23S83T87S91S93T97S188S489	S3S5T8S9T10T13T17S25T26S27T33T37S40T60S76S77S78S79S80S81S83T85T87S91S93T97T98T125T152T161S348T443S489T490S497
	Type I phosphodiesterase	Potri.018G066600	N126N226	N126N226	N126N226N472		S7S9S80T87S88	S7S9S80S83S86T87S88S178S479	S3S5S7T8S9T10T54S71S72S73T77T79S80T87S88T115T140T142T151T202T216S338T480
	Amino acid metabolism (4)
	Amidase family protein	Potri.015G109400	N446N457N527N553	N446N457N527N553	N128N145N446N457N527N553		S559T567T569T616T617	T139S147S151T154S156S411S555S559T566T567T569S608T616T617	T37T42T254S315S322T323S324S334T336S339T341T350T355T358T385T418S559T562T567T569T593T616T617
	Methionine synthase	Potri.009G152800	N101N129N415	N101N129N415	N101N129N415N566		T394T435	S386S390T394S408T414S417T435	S3T61T110T254T262T394T435T436T550
	Methionine synthase	Potri.013G061800	N101N339N415	N101N339N415	N101N129N339N415N566		T385T435	S378T385S386S389S390T414S417T435	S3T61T110T139T223T232T254T262T385T435T436T443T550T634S702
	Cysteine desulfurase	Potri.009G066000	N17N75N148N370	N17N75N148N370	N17N75N148N370N435N459		S33S35S40S42S43T44T45S57	S10S19T20S23S31S32S33S34S35S36S40S42S43T44T45S53S55S57	T18S33S35S40S42S43T44T45S57T150T286T300T332
	Miscellaneous proteins (6)
	Germin-like protein 10	Potri.002G184900	N49N67	N49N67	N32N49N67		T43T186T195	T43T181S185T186T195	T6T43T107T128S170T175T184T186T195T210S217
	Cyclase family protein	Potri.009G097300	N72N77N130	N72N77N130	N72N77N130			T152	T44T85T87T202
	Cyclase family protein	Potri.001G301600	N87N92N146	N87N92N146	N87N92N146		T15T16S19S20T25S33	T15T16S19S20T25S33T168	T15T16S19S20T25S33S94T100T102T264
	Kelch repeat protein	Potri.001G178500							T14T147
	Nucleosome assembly protein	Potri.006G148600	N7	N7	N7N46		S2	S2T107S228S248T346S350S351S357T360	S2
	Cupin domain protein	Potri.013G051600	N77	N77	N77			S61	T111T116
	Unknown function (5)
	Unknown protein (Duf642)	Potri.011G087500	N64N127N214N319N328	N64N127N214N319N328	N64N127N214N319N328				S4T6T33T43T56T113T176T276T277T283
	Unknown protein (Duf568)	Potri.002G249200	N42N58N61N86N136N209N213	N42N58N61N86N136N209N213	N42N58N61N86N136N209N213N220		T196S199T201T202T203T204S210T211T215T216S217S218S219T222	T196S199T201T202T203T204S210T211T215T216S217S218S219T222	S3T23T30S31T35S71T79T135T138T143T187T191T192T196S199T201T202T203T204S210T211T215T216S217S218S219T221T222T223
	Unknown protein (Duf2828)	Potri.009G091400	N77N196N549	N77N196N549	N77N196N549		S4T56	S4T56T299	S4S6T21T22T23T26T31T44T46T56T305
	Unknown protein	Potri.001G068800	N48N86	N48N86	N48N86		T33	T33	S3T5T33T148
	Unknown protein	Potri.019G076900	N26N106N179N215N249N300N321N395	N26N106N179N215N249N300N321N395	N26N106N179N215N249N260N300N321N395		S379	S78S191S379	S37T269T274S379T497S502T511
a Assigned spot number as indicated in Figure 5. b The name and functional category of the proteins identified by ESI-Q-TOF MS. c Gene accession No. number from Phytozome. d Glycosylation sites prediction of identified proteins with three different systems . (1. NetNGlyc 1.0; 2. NetOGlyc 4.0; 3. GlycoEP); g The sequence of identified proteins.
